# Supplementary material for: Stockholm Paradigm in the Study of Influenza H1N1 Viruses: A New Approach to the Study of Zoonotic Risk Coupling Multiple Correspondence Analysis and Multi-Locus Phylogenies
Source: Viruses. 2025 Oct 8;17(10):1350. doi: 10.3390/v17101350 (PMC12568263; doi:10.3390/v17101350)
Supplement: Supplementary file 1 [file viruses-17-01350-s001.zip]

Archive with 1 entries (1 files):
- viruses-3828043-supplementary.pdf
